# Supplementary material for: Longitudinal clinical trial enrollment trends across 341 US FDA-approved drugs and their guiding role in precision medicine strategies
Source: Commun Med (Lond). 2025 Dec 5;5:514. doi: 10.1038/s43856-025-01270-2 (PMC12680696; doi:10.1038/s43856-025-01270-2)
Supplement: Supplementary file 4 — Supplementary Data 2 [file 43856_2025_1270_MOESM4_ESM.xlsx]

## Sheet: Summary and Sources
Supplementary Data 2
Longitudinal Clinical Trial Enrollment Trends across 341 US FDA-Approved Drugs and Their Guiding Role in Precision Medicine Strategies
Authors:
Sophie Zaaijer Ph.D.1,2,3, Simon C. Groen Ph.D.3
Affiliations:
1University of California Irvine, USA.
2Cornell Tech, USA.
3University of California Riverside, USA.
TABLE REFERENCES
Snapshot data:	Source links:
2017	https://www.fda.gov/media/112373/download
2018	https://www.fda.gov/media/120253/download?attachment
2019	https://www.fda.gov/media/135337/download?attachment
2020	https://www.fda.gov/media/145718/download?attachment
2021	https://www.fda.gov/media/158482/download?attachment
2022	https://www.fda.gov/media/168662/download?attachment
2023	https://www.fda.gov/media/178602/download?attachment
Orphan drug status:	Source link:
All years	https://www.accessdata.fda.gov/scripts/opdlisting/oopd/
Orphan drug status & approvals crosschecked with:	Source links:
2017	https://www.nature.com/articles/nrd.2018.4
2018	https://www.nature.com/articles/d41573-019-00014-x
2019	https://www.nature.com/articles/d41573-020-00001-7
2020	https://www.nature.com/articles/d41573-021-00002-0
2021	https://www.nature.com/articles/d41573-022-00001-9
2022	https://www.nature.com/articles/d41573-023-00001-3
2023	https://www.nature.com/articles/d41573-024-00001-x

## Sheet: 2017
Year	Category (FDA annotated)	Disease Type	TradeName	Generic Name	Total N	White	Black	Asian	Hispanic	US participants	Sponsor	Properties	Indication	Accelerated	Breakthrough	Orphan	Priority
2017	Other	Hematology	Bevyxxa	betrixaban	NR	93	2	1	11	7	Portola Pharmaceuticals	FXa inhibitor	Prophylaxis of venous thromboembolism	0	0	0	1
2017	Other	Rare Diseases	Brineura	cerliponase alfa	NR	96	0	4	4	13	BioMarin Pharmaceutical	Tripeptidyl peptidase	Tripeptidyl peptidase 1 deficiency	0	1	1	1
2017	Other	Autoimmune and Inflammatory Diseases	Dupixent	dupilumab	NR	67	6	24	4	34	Regeneron/Sanofi	IL-4Rα antagonist	Atopic dermatitis	0	1	0	1
2017	Other	Autoimmune and Inflammatory Diseases	Fasenra	benralizumab	NR	80	3	12	20	15	AstraZeneca	IL-5Rα-directed monoclonal antibody	Severe asthma	0	0	0	0
2017	Other	Cardiovascular Diseases	Giapreza	angiotensin II	NR	80	10	4	5	74	La Jolla Pharmaceutical Company	Synthetic human angiotensin	Blood pressure in adults with septic or other distributive shock	0	0	0	1
2017	Other	Hematology	Hemlibra	emicizumab-kxwh	NR	56	11	26	12	28	Roche/Genentech	Bispecific FIX and FX-directed antibody	Haemophilia A	0	1	1	1
2017	Other	Autoimmune and Inflammatory Diseases	Kevzara	sarilumab	NR	81	3	6	39	14	Sanofi/Regeneron	IL-6 receptor antagonist	Rheumatoid arthritis	0	0	0	0
2017	Other	Rare Diseases	Mepsevii	vestronidase alfa	NR	75	0	0	50	100	Ultragenyx	Recombinant human lysosomal β-glucuronidase	Mucopolysaccharidosis VII	0	0	1	1
2017	Other	Ophthalmologic	Rhopressa	netarsudil	NR	73	25	2	19	100	Aerie Pharmaceuticals	RHO kinase inhibitor	Open-angle glaucoma or ocular hypertension	0	0	0	1
2017	Other	Autoimmune and Inflammatory Diseases	Siliq	brodalumab	NR	91	3	3	NR	22	Valeant Pharmaceuticals	IL-17RA antagonist	Plaque psoriasis	0	0	0	0
2017	Other	Gastrointestinal Disorders	Symproic	naldemedine	NR	80	18	1	8	85	Shionogi	Opioid antagonist	Opioid-induced constipation	0	0	0	0
2017	Other	Autoimmune and Inflammatory Diseases	Tremfya	guselkumab	NR	82	2	14	6	20	Janssen/Johnson & Johnson	IL-23 blocker	Plaque psoriasis	0	0	0	1
2017	Other	Gastrointestinal Disorders	Trulance	plecanatide	NR	72	23	3	41	98	Synergy Pharmaceuticals	Guanylate cyclase C agonist	Chronic idiopathic constipation	0	0	0	0
2017	Other	Ophthalmologic	Vyzulta	latanoprostene, bunod	NR	74	24	1	12	91	Bausch and Lomb/Valeant Pharmaceuticals	Prostaglandin analogue	Intraocular pressure	0	0	0	0
2017	Other	Gastrointestinal Disorders	Xermelo	telotristat	NR	90	1	0	0	32	Lexicon Pharmaceuticals	Tryptophan hydroxylase inhibitor	Carcinoid syndrome diarrhoea	0	0	1	1
2017	Neurology	Neurology	Austedo	deutetrabenazine	NR	92	6	0	0	93	Teva	VMAT2 inhibitor	Chorea associated with Huntington disease	0	0	1	0
2017	Neurology	Neurology	Emflaza	deflazacort	NR	94	0	1	NR	NR	PTC Therapeutics	Corticosteroid	Duchenne muscular dystrophy	0	0	1	1
2017	Neurology	Neurology	Ingrezza	valbenazine	NR	57	39	1	28	100	Neurocrine Biosciences	VMAT2 inhibitor	Tardive dyskinesia	0	1	0	1
2017	Neurology	Neurology	Ocrevus	ocrelizumab	NR	92	4	0	11	26	Roche/Genentech	CD20-directed cytolytic antibody	Relapsing or primary progressive forms of multiple sclerosis	0	1	0	1
2017	Neurology	Neurology	Radicava	edaravone	NR	0	0	100	0	0	Mitsubishi Tanabe	Unknown (radical scavenger)	ALS	0	0	1	0
2017	Neurology	Neurology	Xadago	safinamide	NR	41	1	59	2	8	US WorldMeds	MAO-B inhibitor	Parkinson disease	0	0	0	0
2017	Infectious Disease	Infectious Diseases	Baxdela	delafloxacin	NR	86	5	0	28	52	Melinta Therapeutics	Fluoroquinolone antibacterial	Acute bacterial skin and skin structure infections	0	0	0	1
2017	Infectious Disease	Infectious Diseases	Mavyret	glecaprevir, pibrentasvir	NR	80	6	12	9	32	AbbVie	NS3/4A protease inhibitor plus a NS5A inhibitor	HCV	0	1	0	1
2017	Infectious Disease	Infectious Diseases	Prevymis	letermovir	NR	82	2	10	7	36	Merck & Co.	CMV DNA terminase complex inhibitor	Prophylaxis of CMV	0	1	1	1
2017	Infectious Disease	Infectious Diseases	Solosec	secnidazole	NR	46	50	1	15	100	Lupin	Nitroimidazole antimicrobial	Bacterial vaginosis	0	0	0	1
2017	Infectious Disease	Infectious Diseases	Vabomere	meropenem, vaborbactam	NR	93	1	2	8	3	The Medicines Company/Rempex Pharmaceuticals	Carbapenem antimicrobial plus a β-lactamase inhibitor	Complicated urinary tract infections	0	0	0	1
2017	Infectious Disease	Infectious Diseases	Vosevi	sofosbuvir, velpatasvir, voxilaprevir	NR	84	12	2	7	57	Gilead Sciences	Nucleotide analogue NS5B polymerase inhibitor plus an NS5A inhibitor plus an NS3/4A protease inhibitor	HCV	0	1	0	1
2017	Infectious Disease	Infectious Diseases	Xepi	ozenoxacin	NR	53	34	4	17	23	Ferrer Internacional	Quinolone antimicrobial	Impetigo due to Staphylococcus aureus or Streptococcus pyogenes	0	0	0	0
2017	Endocrinology	Endocrinology and Endocrine Disorders	Macrilen	macimorelin	NR	86	2	3	NR	24	Aeterna Zentaris	Growth hormone secretagogue receptor agonist	Diagnosis of adult growth hormone deficiency	0	0	1	0
2017	Endocrinology	Endocrinology and Endocrine Disorders	Ozempic	semaglutide	NR	70	6	22	16	28	Novo Nordisk	GLP1 receptor agonist	Type 2 diabetes mellitus	0	0	0	0
2017	Endocrinology	Endocrinology and Endocrine Disorders	Parsabiv	etelcalcetide	NR	66	28	3	13	52	Amgen/Kai Pharmaceuticals	Calcium-sensing receptor agonist	Secondary hyperparathyroidism in patients with chronic kidney disease on haemodialysis	0	0	0	0
2017	Endocrinology	Endocrinology and Endocrine Disorders	Steglatro	ertugliflozin	NR	77	5	13	24	28	Merck & Co./Pfizer	SGLT2 inhibitor	Type 2 diabetes mellitus	0	0	0	0
2017	Endocrinology	Endocrinology and Endocrine Disorders	Tymlos	abaloparatide	NR	80	3	16	24	2	Radius Health	Parathyroid hormone-related protein	Osteoporosis	0	0	0	0
2017	Cancer	Cancer	Aliqopa	copanlisib	NR	83	0	9	6	13	Bayer	PI3Kα/δ inhibitor	Follicular lymphoma	1	0	1	1
2017	Cancer	Cancer	Alunbrig	brigatinib	NR	67	1	31	6	NR	Ariad Pharmaceuticals/Takeda	ALK inhibitor	ALK-positive NSCLC	1	1	1	1
2017	Cancer	Cancer	Bavencio	avelumab	NR	92	0	3	6	58	Merck KGaA/Pfizer	PDL1-blocking antibody	Merkel cell carcinoma	1	1	1	1
2017	Cancer	Cancer	Besponsa	inotuzumab, ozogamicin	NR	71	2	17	NR	47	Pfizer	CD22-directed antibody–drug conjugate	B cell precursor ALL	0	1	1	1
2017	Cancer	Cancer	Calquence	acalabrutinib	NR	74	3	0	3	36	AstraZeneca/Acerta Pharma	BTK inhibitor	Mantle cell lymphoma	1	1	1	1
2017	Cancer	Cancer	Idhifa	enasidenib	NR	77	6	1	9	83	Celgene/Agios	IDH2 inhibitor	IDH2-mutated AML	0	0	1	1
2017	Cancer	Cancer	Imfinzi	durvalumab	NR	64	3	20	NR	49	AstraZeneca	PDL1-blocking antibody	Urothelial carcinoma	1	1	0	1
2017	Cancer	Cancer	Kisqali	ribociclib	NR	82	3	8	10	32	Novartis	CDK4/6 inhibitor	HR-positive, HER2-negative breast cancer	0	1	0	1
2017	Cancer	Cancer	Nerlynx	neratinib	NR	81	3	13	2	32	Puma Biotechnology	EGFR, HER2 and HER4 irreversible kinase inhibitor	HER2-overexpressed breast cancer	0	0	0	0
2017	Cancer	Cancer	Rydapt	midostaurin	NR	38	2	2	2	33	Novartis	FLT3 inhibitor	FLT3-positive AML	0	1	1	1
2017	Cancer	Cancer	Rydapt	midostaurin	NR	93	1	0	3	41	Novartis	FLT3 inhibitor	FLT3-positive AML	0	1	1	1
2017	Cancer	Cancer	Verzenio	abemaciclib	NR	61	2	27	12	19	Eli Lilly	CDK4/6 inhibitor	HR-positive, HER2-negative breast cancer	0	1	0	1
2017	Cancer	Cancer	Zejula	niraparib	NR	87	1	3	3	70	Tesaro	PARP inhibitor	Epithelial ovarian, fallopian tube or primary peritoneal cancer	0	1	1	1

## Sheet: 2018
Year	Category (FDA annotated)	Disease Type	TradeName	Generic Name	Total N	White	Black	Asian	Hispanic	US participants	Sponsor	Properties	Indication	Accelerated	Breakthrough	Orphan	Priority
2018	Cancer	Cancer	Asparlas	calaspargase pegol-mknl	NR	70	5	4	17	62	Servier	Asparagine specific enzyme	ALL	0	0	1	0
2018	Cancer	Cancer	Braftovi	binimetinib	NR	91	0	3	9	9	Array BioPharma	BRAF inhibitor	BRAF-mutated melanoma	0	0	1	0
2018	Cancer	Cancer	Copiktra	duvelisib	NR	92	3	1	11	30	Verastem	PI3K inhibitor	CLL, FL and SLL	1	0	1	1
2018	Cancer	Cancer	Daurismo	glasdegib	NR	98	1	2	NR	23	Pfizer	Hedgehog pathway inhibitor	AML	0	0	1	1
2018	Cancer	Cancer	Elzonris	tagraxofusp-erzs	NR	90	4	3	10	100	Stemline Therapeutics	IL-3 and diphtheria toxin fusion protein	Blastic plasmacytoid dendritic cell neoplasm	0	1	1	1
2018	Cancer	Cancer	Erleada	apalutamide	NR	66	6	12	1	28	Johnson & Johnson	Androgen receptor inhibitor	Prostate cancer	0	0	0	1
2018	Cancer	Cancer	Libtayo	cemiplimab-rwlc	NR	96	1	1	3	62	Regeneron/Sanofi	PD1 antibody	CSCC	0	1	0	1
2018	Cancer	Cancer	Lorbrena	lorlatinib	NR	49	1	37	NR	34	Pfizer	ALK and ROS1 inhibitor	ALK-positive NSCLC	1	1	1	1
2018	Cancer	Cancer	Lumoxiti	moxetumomab pasudotox	NR	90	1	1	6	44	AstraZeneca	CD22-directed antibody–drug conjugate	Hairy cell leukaemia	0	0	1	1
2018	Cancer	Cancer	Lutathera	utetium Lu 177 dotatate	NR	82	4	1	3	58	Advanced Accelerator Applications/Novartis	Somatostatin receptor-targeted radiopharmaceutical	GEP-NETs	0	0	1	1
2018	Cancer	Cancer	Mektovi	binimetinib	NR	91	0	3	9	9	Array BioPharma	MEK inhibitor	BRAF-mutated melanoma	0	0	1	0
2018	Cancer	Cancer	Poteligeo	mogamulizumab-kpkc	NR	70	10	5	4	54	Kyowa Hakko Kirin	CCR4 antibody	Mycosis fungoides and Sézary syndrome	0	1	1	1
2018	Cancer	Cancer	Talzenna	talazoparib	NR	70	3	11	11	36	Pfizer	PARP inhibitor	BRCA-mutated HER2-negative breast cancer	0	0	0	1
2018	Cancer	Cancer	Tibsovo	ivosidenib	NR	63	6	3	5	83	Agios Pharmaceuticals	IDH1 inhibitor	IDH1-mutated AML	0	0	1	1
2018	Cancer	Cancer	Vitrakvi	larotrectinib	NR	72	8	3	11	88	Loxo Oncology/Bayer	TRKA, TRKB and TRKC inhibitor	NTRK-positive solid cancers	1	1	1	1
2018	Cancer	Cancer	Vizimpro	dacomitinib	NR	23	1	77	0	0	Pfizer	EGFR inhibitor	EGFR-mutated NSCLC	0	0	1	1
2018	Cancer	Cancer	Xospata	gilteritinib	NR	62	5	24	5	57	Astellas	FLT3 inhibitor	FLT3-positive AML	0	1	1	1
2018	Infectious Disease	Infectious Diseases	Aemcolo	rifamycin	NR	83	1	14	3	0	Cosmo Technologies	Ansamycin antibacterial	Travellers’ diarrhoea	0	0	0	1
2018	Infectious Disease	Infectious Diseases	Biktarvy	bictegravir, emtricitabine, and tenofovir alafenamide	NR	63	29	3	21	65	Gilead Sciences	HIV-1 integrase inhibitor and HIV-1 nucleoside/nucleotide reverse transcriptase inhibitors	HIV	0	0	0	1
2018	Infectious Disease	Infectious Diseases	Krintafel	tafenoquine	NR	2	11	19	70	0	Medicines for Malaria Venture/GlaxoSmithKline	8-Aminoquinoline antimalarial	Plasmodium vivax malaria	0	1	1	1
2018	Infectious Disease	Infectious Diseases	Moxidectin	N/A	NR	0	100	0	0	0	Medicines Development for Global Health	Antihelmintic GABA receptor and glutamate channel modulator	River blindness	0	0	1	1
2018	Infectious Disease	Infectious Diseases	Nuzyra	omadacycline	NR	92	2	5	3	1	Paratek Pharmaceuticals	Tetracycline antibiotic	CABP and ABSSSI	0	0	0	1
2018	Infectious Disease	Infectious Diseases	Pifeltro	doravirine	NR	61	21	9	28	30	Merck & Co.	NNRTI	HIV	0	0	0	0
2018	Infectious Disease	Infectious Diseases	Tpoxx	tecovirimat	NR	69	28	1	11	100	SIGA Technologies	Viral p37 protein inhibitor	Smallpox	0	0	1	1
2018	Infectious Disease	Infectious Diseases	Trogarzo	ibalizumab-uiyk	NR	55	33	10	25	90	TaiMed Biologics/Theratechnologies	CD4 antibody	HIV	0	1	1	1
2018	Infectious Disease	Infectious Diseases	Xerava	eravacycline	NR	98	1	1	2	5	Tetraphase Pharmaceuticals	Tetracycline antibiotic	Complicated intra-abdominal infections	0	0	0	1
2018	Infectious Disease	Infectious Diseases	Xofluza	baloxavir marboxil	NR	26	6	67	15	34	Shionogi/Roche	Polymerase acidic endonuclease inhibitor	Acute uncomplicated influenza	0	0	0	1
2018	Infectious Disease	Infectious Diseases	Zemdri	plazomicin	NR	99	0	0	1	1	Achaogen	Aminoglycoside antibacterial	Urinary tract infections	0	0	0	1
2018	Neurology	Neurology	Aimovig	erenumab-aooe	NR	15	7	1	7	49	Amgen/Novartis	CGRP receptor antibody	Migraine	0	0	0	0
2018	Neurology	Neurology	Ajovy	fremanezumab-vfrm	NR	80	9	10	10	73	Teva	CGRP antibody	Migraine	0	0	0	1
2018	Neurology	Neurology	Emgality	galcanezumab-gnlm	NR	77	8	6	21	62	Eli Lilly	CGRP antibody	Migraine	0	0	0	0
2018	Neurology	Neurology	Epidiolex	cannabidiol	NR	86	4	2	2	75	GW Pharmaceuticals	Cannabinoid	Dravet syndrome and Lennox–Gastaut syndrome	0	0	1	1
2018	Neurology	Neurology	Firdapse	amifampridine	NR	89	1	1	13	61	Catalyst Pharmaceuticals	Potassium channel blocker	Lambert–Eaton myasthenic syndrome	0	0	1	1
2018	Neurology	Neurology	Onpattro	patisiran	NR	73	2	23	12	19	Alnylam Pharmaceuticals	TTR-directed small interfering RNA	Hereditary TTR-mediated amyloidosis	0	1	1	1
2018	Neurology	Neurology	Tegsedi	Inotersen	NR	93	2	2	14	48	Ionis Pharmaceuticals	TTR-directed antisense oligonucleotide	Hereditary TTR-mediated amyloidosis	0	0	1	1
2018	Other	Gastrointestinal Disorders	Akynzeo	netupitant/palonosetro	NR	100	1	1	NR	1	Helsinn Group	5-HT3 receptor antagonist and NK1 receptor antagonist	Chemotherapy-induced emesis	0	0	0	0
2018	Other	Reproductive Health	Annovera	segesterone acetate and ethinyl estradiol vaginal system	NR	70	14	4	30	67	TherapeuticsMD	Progestin and estrogen combined hormonal contraceptive	Female contraception	0	0	0	0
2018	Other	Endocrinology and Endocrine Disorders	Crysvita	burosumab-twza	NR	83	3	11	8	59	Ultragenyx Pharmaceutical/Kyowa Hakko Kirin	FGF23 antibody	X-linked hypophosphataemia	0	1	1	1
2018	Other	Hematology	Doptelet	avatrombopag	NR	60	3	33	18	19	Dova Pharmaceuticals	Thrombopoietin receptor agonist	Thrombocytopenia	0	0	0	1
2018	Other	Endocrinology and Endocrine Disorders	Galafold	migalastat	NR	97	0	0	6	30	Amicus Therapeutics	α-galactosidase regulator	Fabry disease	1	0	1	1
2018	Other	Rare Diseases	Gamifant	emapalumab-lzsg	NR	65	9	15	NR	24	Novimmune	Interferon-γ-blocking antibody	Primary haemophagocytic lymphohistiocytosis	0	1	1	1
2018	Other	Autoimmune and Inflammatory Diseases	Ilumya	tildrakizumab-asmn	NR	80	3	14	9	33	Sun Pharma	IL-23 antibody	Plaque psoriasis	0	0	0	0
2018	Other	Cardiovascular Diseases	Lokelma	sodium zirconium cyclosilicate	NR	85	12	2	33	90	AstraZeneca	Potassium binder	Hyperkalaemia	0	0	0	0
2018	Other	Pain Management	Lucemyra	lofexidine hydrochloride	NR	67	22	1	17	100	US WorldMeds	α2-adrenoceptor agonist	Opioid withdrawal	0	0	0	1
2018	Other	Gastrointestinal Disorders	Motegrity	prucalopride	NR	76	3	19	NR	3	Shire/Takeda	5-HT4 receptor agonist	Chronic idiopathic constipation	0	0	0	0
2018	Other	Hematology	Mulpleta	lusutrombopag	NR	50	1	47	8	9	Shionogi	Thrombopoietin receptor agonist	Thrombocytopenia	0	0	0	1
2018	Other	Infectious Diseases	Nuzyra	omadacycline	NR	92	4	1	35	83	Paratek Pharmaceuticals	Tetracycline antibiotic	CABP and ABSSSI	0	0	0	1
2018	Other	Autoimmune and Inflammatory Diseases	Olumiant	baricitinib	NR	67	3	25	25	22	Incyte/Eli Lilly	JAK inhibitor	Rheumatoid arthritis	0	0	0	0
2018	Other	Liver Diseases	Omegaven	fish oil triglycerides	NR	63	12	4	20	100	Fresenius	Mixture of fatty acids	Parenteral nutrition-associated cholestasis	0	0	1	1
2018	Other	Reproductive Health	Orilissa	elagolix	NR	88	9	1	15	75	AbbVie	GnRH receptor antagonist	Pain associated with endometriosis	0	0	0	1
2018	Other	Ophthalmologic	Oxervate	cenegermin-bkjl	NR	90	3	NR	10	31	Dompé	Recombinant NGF	Neurotrophic keratitis	0	1	1	1
2018	Other	Endocrinology and Endocrine Disorders	Palynziq	pegvaliase-pqpz	NR	98	1	0	3	100	BioMarin Pharmaceutical	PAL replacement therapy	Phenylketonuria	0	0	1	1
2018	Other	Rare Diseases	Revcovi	elapegademase-lvlr	NR	30	10	40	30	60	Leadiant Biosciences	Recombinant adenosine deaminase	ADA-SCID	0	0	1	1
2018	Other	Infectious Diseases	Seysara	sarecycline	NR	77	16	3	27	100	Allergan	Tetracycline antibiotic	Severe acne vulgaris	0	0	0	0
2018	Other	Rare Diseases	Symdeko	tezacaftor/ivacaftor and ivacaftor	NR	97	1	1	3	0	Vertex Pharmaceuticals	CFTR corrector and CFTR potentiator	Cystic fibrosis	0	1	1	1
2018	Other	Kidney Diseases	Takhzyro	lanadelumab-flyo	NR	90	8	2	4	7	Dyax/Shire	Kallikrein antibody	Hereditary angioedema	0	1	1	1
2018	Other	Hematology	Tavalisse	fostamatinib	NR	93	3	3	3	13	Rigel Pharmaceuticals	SYK inhibitor	Immune thrombocytopenic purpura	0	0	1	0
2018	Other	Hematology	Ultomiris	ravulizumab-cwvz	NR	47	3	39	6	4	Alexion	Complement inhibitor	Paroxysmal nocturnal haemoglobinuria	0	0	1	0
2018	Other	Lung Diseases	Yupelri	revefenacin	NR	90	9	1	4	100	Theravance Biopharma/Mylan	Long-acting muscarinic receptor antagonist	COPD	0	0	0	0

## Sheet: 2019
Year	Category (FDA annotated)	Disease Type	TradeName	Generic Name	Total N	White	Black	Asian	Hispanic	US participants	Sponsor	Properties	Indication	Accelerated	Breakthrough	Orphan	Priority
2019	All	Sleep Disorders	Wakix	pitolisant	NR	55	2	NR	NR	0	Harmony	H3 receptor antagonist/inverse agonist	Excessive sleepiness due to narcolepsy	0	0	1	1
2019	Cancer	Cancer	Balversa	erdafitinib	NR	74	2	5	2	22	Janssen /J&J	FGFR inhibitor	Bladder cancer	1	1	0	1
2019	Cancer	Cancer	Brukinsa	zanubrutinib	NR	21	1	76	NR	8	BeiGene	BTK inhibitor	Mantle cell lymphoma	1	1	1	1
2019	Cancer	Cancer	Enhertu	fam-trastuzumab deruxtecan-nxki	NR	51	3	42	6	35	Daiichi Sankyo/AstraZeneca	HER2-directed ADC	HER2-positive breast cancer	1	1	0	1
2019	Cancer	Cancer	Inrebic	fedratinib	NR	92	1	7	NR	8	Celgene/BMS	JAK2 and FLT3 inhibitor	Myelofibrosis	0	0	1	1
2019	Cancer	Cancer	Nubeqa	darolutamide	NR	79	3	13	3	9	Bayer	Androgen receptor inhibitor	Prostate cancer	0	0	0	1
2019	Cancer	Cancer	Padcev	enfortumab vedotin-ejfv	NR	85	2	9	4	94	Astellas	Nectin-4-directed ADC	Urothelial cancers	1	1	0	1
2019	Cancer	Cancer	Piqray	alpelisib	NR	66	1	22	14	9	Novartis	PI3K inhibitor	Breast cancer	0	0	0	1
2019	Cancer	Cancer	Polivy	polatuzumab vedotin-piiq	NR	71	4	12	3	30	Roche	CD79b-directed ADC	Diffuse large B-cell lymphoma	1	1	1	1
2019	Cancer	Cancer	Rozlytrek	entrectinib	NR	66	5	23	3	51	Roche	TRKA, TRKB, TRKC, ROS1 and ALK inhibitor	NTRK fusion-positive solid tumours and ROS1-positive NSCLC	1	1	1	1
2019	Cancer	Cancer	Turalio	pexidartinib	NR	88	3	3	14	38	Daiichi Sankyo	CSF1R, KIT and FLT3 inhibitor	Tenosynovial giant cell tumour	0	1	1	1
2019	Cancer	Cancer	Xpovio	selinexor	NR	73	17	1	5	81	Karyopharm Therapeutics	XPO1 inhibitor	Multiple myeloma	1	0	1	1
2019	Hematology	Hematology	Accrufer	ferric maltol	NR	83	12	2	14	57	Shield Therapeutics	Iron replacement product	Iron deficiency anaemia	0	0	0	0
2019	Hematology	Hematology	Adakveo	crizanlizumab-tmca	NR	5	91	NR	24	75	Novartis	P-selectin blocker	Painful complications of SCD	0	1	1	1
2019	Hematology	Hematology	Cablivi	caplacizumab-yhdp	NR	74	17	2	3	22	Sanofi/Ablynx	vWF-directed nanobody	ATTP	0	0	1	1
2019	Hematology	Hematology	Givlaari	givosiran	NR	78	1	16	9	34	Alnylam	ALAS1-directed siRNA	Acute hepatic porphyria	0	1	1	1
2019	Hematology	Hematology	Oxbryta	voxelotor	NR	24	67	1	3	36	Global Blood Therapeutics	Haemoglobin S polymerization inhibitor	SCD	1	1	1	1
2019	Hematology	Hematology	Reblozyl	luspatercept-aamt	NR	54	1	35	2	8	Celgene/BMS	Erythroid maturation agent	Anaemia in β-thalassaemia	0	0	1	1
2019	Neurology	Neurology	Mayzent	siponimod	NR	95	1	3	6	9	Novartis	S1P receptor modulator	Relapsing forms of multiple sclerosis	0	0	0	0
2019	Neurology	Neurology	Nourianz	istradefylline	NR	34	1	64	NR	32	Kyowa Kirin	Adenosine receptor antagonist	Parkinson disease, ‘off’ episodes	0	0	0	0
2019	Neurology	Neurology	Reyvow	lasmiditan	NR	78	18	1	18	90	Eli Lilly	Serotonin (5-HT) 1F receptor agonist	Migraine with or without aura	0	0	0	0
2019	Neurology	Neurology	Ubrelvy	ubrogepant	NR	82	15	1	15	100	Allergan	CGRP receptor antagonist	Migraine with or without aura	0	0	0	0
2019	Neurology	Neurology	Vyondys 53	golodirsen	NR	86	2	6	16	81	Sarepta	Exon 53 skipping antisense	Duchenne muscular dystrophy	1	0	1	1
2019	Neurology	Neurology	Xcopri	cenobamate	NR	74	3	21	7	29	SK Life Science	Unknown	Partial onset seizures	0	0	0	0
2019	Other	Dermatology	Aklief	trifarotene	NR	87	7	3	17	45	Galderma	Retinoic acid receptor agonist	Acne vulgaris	0	0	0	0
2019	Other	Ophthalmologic	Beovu	brolucizumab	NR	86	1	11	8	33	Novartis	VEGF inhibitor	Wet age-related macular degeneration	0	0	0	0
2019	Other	Endocrinology and Endocrine Disorders	Evenity	romosozumab-aqqg	NR	62	2	10	37	2	Amgen	Sclerostin inhibitor	Osteoporosis	0	0	0	0
2019	Other	Infectious Diseases	Fetroja	cefiderocol	NR	96	NR	3	2	2	Shionogi	Cephalosporin antibacterial	Complicated urinary tract infections	0	0	0	1
2019	Other	Imaging Therapies	Ga68Dotatoc	N/A	NR	94	2	1	2	100	UIHC PET Imaging Center	Radioactive diagnostic	Localization of somatostatin receptor-positive neuroendocrine tumours	0	0	1	0
2019	Other	Gastrointestinal Disorders	Ibsrela	tenapanor	NR	64	31	3	28	100	Ardelyx	NHE3 inhibitor	IBS with constipation	0	0	0	0
2019	Other	Dermatology	Jeuveau	prabotulinumtoxinA-xvfs	NR	84	8	2	0	100	Evolus	Acetylcholine release inhibitor and a neuromuscular blocking agent	Glabellar lines associated with corrugator and/or procerus muscle activity	0	0	0	0
2019	Other	Infectious Diseases	Pretomanid	bedaquiline, pretomanid, linezolid	NR	1	76	NR	NR	0	Pfizer/Mylan	Antimycobacterial	Tuberculosis	0	0	1	1
2019	Other	Infectious Diseases	Recarbrio	imipenem, cilastatin, relebactam	NR	92	1	3	6	4	Merck & Co.	A renal dehydropeptidase inhibitor, a penem antibacterial and a β-lactamase inhibitor	Complicated urinary tract and complicated intra-abdominal infections	0	0	0	1
2019	Other	Autoimmune and Inflammatory Diseases	Rinvoq	upadacitinib	NR	85	6	7	27	26	AbbVie	JAK inhibitor	Rheumatoid arthritis	0	0	0	0
2019	Other	Dermatology	Scenesse	afamelanotide	NR	98	0	1	NR	70	Clinuvel	Melanocortin 1 receptor agonist	Erythropoietic protoporphyria	0	0	1	1
2019	Other	Autoimmune and Inflammatory Diseases	Skyrizi	risankizumab-rzaa	NR	78	3	17	11	40	AbbVie	IL-23 antagonist	Plaque psoriasis	0	0	0	0
2019	Other	Lung Diseases	Trikafta	elexacaftor, ivacaftor, tezacaftor	NR	93	1	NR	4	60	Vertex	Two CFTR correctors and a CFTR potentiator	Most common gene mutation that causes cystic fibrosis	0	1	1	1
2019	Other	Reproductive Health	Vyleesi	bremelanotide	NR	86	12	1	9	97	Amag	Melanocortin receptor agonist	Hypoactive sexual desire disorder	0	0	0	0
2019	Other	Cardiovascular Diseases	Vyndaqel	tafamidis meglumine	NR	81	14	NR	3	63	Pfizer/Foldrx	Transthyretin stabilizer	Heart disease caused by ATTR-CM	0	1	1	1
2019	Other	Infectious Diseases	Xenleta	lefamulin	NR	79	5	11	8	2	Nabriva	Pleuromutilin antibacterial	CABP	0	0	0	1
2019	Psychiatry and Sleep Disorders	Psychiatric Disorders	Caplyta	lumateperone	NR	21	75	1	9	100	Intra-Cellular Therapies	Atypical antipsychotic	Schizophrenia	0	0	0	0
2019	Psychiatry and Sleep Disorders	Sleep Disorders	Dayvigo	lemborexant	NR	73	15	11	12	54	Eisai	Orexin receptor antagonist	Insomnia	0	0	0	0
2019	Psychiatry and Sleep Disorders	Sleep Disorders	Sunosi	solriamfetol	NR	77	18	2	8	90	Jazz	Dopamine and noradrenaline reuptake inhibitor	Excessive sleepiness due to narcolepsy or obstructive sleep apnoea	0	0	1	0
2019	Psychiatry and Sleep Disorders	Psychiatric Disorders	Zulresso	brexanolone	NR	61	36	1	17	100	Sage Therapeutics	GABAA receptor-positive modulator	Postpartum depression	0	1	0	1

## Sheet: 2020
Year	Category (FDA annotated)	Disease Type	TradeName	Generic Name	Total N	White	Black	Asian	Hispanic	US participants	Sponsor	Properties	Indication	Accelerated	Breakthrough	Orphan	Priority
2020	Cancer	Cancer	Ayvakit	avapritinib	NR	72	4	10	3	45	Blueprint Medicines	PDGFRA, PDGFRA mutants and KIT kinase inhibitor	GIST with PDGFRA exon 18 mutations	0	1	1	1
2020	Cancer	Cancer	Blenrep	belantamab mafodotin-blmf	NR	78	16	2	4	61	GlaxoSmithKline	BCMA-directed ADC, with microtubule inhibitor	Multiple myeloma	1	1	1	1
2020	Cancer	Cancer	Danyelza	naxitamab-gqgk	NR	69	3	18	6	84	Y-mAbs Therapeutics	GD2-directed mAb	High-risk neuroblastoma	1	1	1	1
2020	Cancer	Cancer	Gavreto	pralsetinib	NR	50	0	41	4	26	Blueprint Medicines/Roche	RET kinase inhibitor	RET fusion-positive NSCLC	1	1	1	1
2020	Cancer	Cancer	Inqovi	cedazuridine, decitabine	NR	92	3	2	5	82	Otsuka	Cytidine deaminase inhibitor; nucleoside metabolic inhibitor	Myelodysplastic syndromes	0	0	1	1
2020	Cancer	Cancer	Koselugo	selumetinib	NR	84	8	2	4	100	AstraZeneca	MEK1/2 kinase inhibitor	Neurofibromatosis type 1	0	1	1	1
2020	Cancer	Cancer	Margenza	margetuximab-cmkb	NR	80	5	6	9	33	MacroGenics	HER2-directed mAb	HER2-positive breast cancer	0	0	0	0
2020	Cancer	Cancer	Monjuvi	tafasitamab-cxix	NR	89	0	3	NR	7	MorphoSys	CD19-directed mAb	DLBCL	1	1	1	1
2020	Cancer	Cancer	Orgovyx	relugolix	NR	68	5	21	9	24	Myovant Sciences	GnRH receptor antagonist	Prostate cancer	0	0	0	1
2020	Cancer	Cancer	Pemazyre	pemigatinib	NR	71	6	15	4	61	Incyte	FGFR1-3 kinase inhibitor	Cholangiocarcinoma	1	1	1	1
2020	Cancer	Cancer	Qinlock	ripretinib	NR	75	8	7	1	47	Deciphera	KIT and PDGFRA kinase inhibitor	GIST	0	1	1	1
2020	Cancer	Cancer	Retevmo	selpercatinib	NR	69	3	22	5	61	Eli Lilly/Loxo Oncology	RET kinase inhibitor	RET fusion-positive NSCLC and thyroid cancer	1	1	1	1
2020	Cancer	Cancer	Sarclisa	isatuximab-irfc	NR	80	1	12	2	2	Sanofi	CD38-directed mAb	Multiple myeloma	0	0	1	0
2020	Cancer	Cancer	Tabrecta	capmatinib	NR	74	1	24	7	10	Novartis	MET kinase inhibitor	NSCLC	1	1	1	1
2020	Cancer	Cancer	Tazverik	tazemetostat	NR	76	7	11	11	65	Epizyme	EZH2 inhibitor	Epithelioid sarcoma	1	0	1	1
2020	Cancer	Cancer	Trodelvy	sacituzumab govitecan	NR	76	7	3	7	100	Immunomedics/Gilead	TROP2-directed ADC, with topoisomerase inhibitor	Triple-negative breast cancer	1	1	0	1
2020	Cancer	Cancer	Tukysa	tucatinib	NR	73	9	4	8	54	Seagen	HER2 kinase inhibitor	HER2-positive breast cancer	0	1	1	1
2020	Cancer	Cancer	Zepzelca	lurbinectedin	NR	75	1	1	NR	10	Jazz	Alkylating drug	Small-cell lung cancer	1	0	1	1
2020	Infectious Disease	Infectious Diseases	Lampit	nitrofuran antiprotozoal	NR	71	0	0	99	0	Bayer	Nitrofuran antiprotozoal	Chagas disease	1	0	1	1
2020	Infectious Disease	Infectious Diseases	Rukobia	fostemsavir tromethamine	NR	68	22	1	29	32	ViiV Healthcare	Attachment inhibitor	HIV	0	1	0	1
2020	Infectious Disease	Infectious Diseases	Veklury	remdesivir	NR	57	18	14	21	65	Gilead	Nucleotide analogue RNA polymerase inhibitor	COVID-19	0	0	0	1
2020	Neurology	Neurology	Evrysdi	risdiplam	NR	69	1	19	3	3	Roche/Genentech	SMN2 splicing modifier	Spinal muscular atrophy	0	0	1	1
2020	Neurology	Psychiatric Disorders	NurtecODT	rimegepant	NR	75	20	2	19	100	Biohaven	CGRP receptor antagonist	Migraine	0	0	0	0
2020	Neurology	Neurology	Ongentys	opicapone	NR	85	0	14	NR	0	Neurocrine	COMT inhibitor	Parkinson disease	0	0	0	0
2020	Neurology	Rare Diseases	Viltepso	viltolarsen	NR	44	0	56	6	38	Nippon Shinyaku	Dystrophin splicing modifier	Duchenne muscular dystrophy	1	0	1	1
2020	Neurology	Neurology	Vyepti	eptinezumab-jjmr	NR	88	9	1	12	68	Lundbeck	CGRP-directed mAb	Migraine	0	0	0	0
2020	Neurology	Neurology	Zeposia	ozanimod	NR	99	1	0	1	3	Celgene/Bristol Myers Squibb	S1P receptor modulator	Multiple sclerosis	0	0	0	0
2020	Other	Gastrointestinal Disorders	Barhemsys	amisulpride	NR	79	9	1	10	63	Acacia	Dopamine D2 receptor antagonist	Nausea and vomiting after surgery	0	0	0	0
2020	Other	Sleep Disorders	Byfavo	remimazolam	NR	78	17	4	8	100	Acacia	Benzodiazepine	Procedural sedation	0	0	0	0
2020	Other	Imaging Therapies	Cerianna	fluoroestradiol F18	NR	15	2	83	0	17	Zionexa	Radioactive diagnostic	Imaging, breast cancer	0	0	0	0
2020	Other	Imaging Therapies	Detectnet	copper Cu 64 dotatate injection	NR	31	3	1	6	36	Radiomedix	Radioactive diagnostic	Imaging, cancer	0	0	1	1
2020	Other	Rare Diseases	Dojolvi	triheptanoin	NR	87	5	4	9	91	Ultragenyx	Medium-chain triglyceride	LC-FAODs	0	0	1	0
2020	Other	Autoimmune and Inflammatory Diseases	Enspryng	satralizumab	NR	48	12	35	9	29	Roche/Genentech	IL-6R-directed mAb	NMOSD	0	1	1	0
2020	Other	Imaging Therapies	Ga 68 PSMA-11	68Ga-PSMA-11, illuccix	NR	85	2	4	4	100	UCLA	Radioactive diagnostic	Imaging, prostate cancer	0	0	0	0
2020	Other	Gastrointestinal Disorders	Gemtesa	vibegron	NR	79	15	5	73	90	Urovant Sciences	β3-adrenoceptor agonist	Overactive bladder	0	0	0	0
2020	Other	Endocrinology and Endocrine Disorders	Imcivree	setmelanotide	NR	67	0	4	7	4	Rhythm	MC4 receptor agonist	Rare genetic diseases of obesity	0	1	1	1
2020	Other	Endocrinology and Endocrine Disorders	Isturisa	osilodrostat	NR	65	3	29	9	18	Recordati Rare Diseases	Cortisol synthesis inhibitor	Cushing disease	0	0	1	0
2020	Other	Dermatology	Klisyri	tirbanibulin	NR	100	0	0	4	100	Athenex	Microtubule inhibitor	Actinic keratosis	0	0	0	0
2020	Other	Cardiovascular Diseases	Nexletol	bempedoic acid, ezetimibe	NR	96	3	1	3	26	Esperion Therapeutics	ACL inhibitor	HeFH or atherosclerotic cardiovascular disease	0	0	0	0
2020	Other	Pain Management	Olinvyk	oliceridine	NR	72	23	2	19	100	Trevena	Opioid receptor agonist	Acute pain	0	0	0	0
2020	Other	Hematology	Orladeyo	berotralstat	NR	94	3	1	3	63	BioCryst	Plasma kallikrein inhibitor	Hereditary angioedema	0	0	1	0
2020	Other	Kidney Diseases	Oxlumo	lumasiran	NR	80	0	11	4	25	Alnylam	HAO1-directed siRNA	Hyperoxaluria type 1	0	1	1	1
2020	Other	Gastrointestinal Disorders	Pizensy	lactitol	NR	60	31	7	38	100	Braintree Labs	Osmotic laxative	Chronic idiopathic constipation	0	0	0	0
2020	Other	Endocrinology and Endocrine Disorders	Sogroya	somapacitan	NR	67	2	29	6	26	Novo Nordisk	Growth hormone analogue	Growth hormone deficiency	0	0	0	0
2020	Other	Imaging Therapies	Tauvid	flortaucipir F18	NR	86	5	6	5	77	Eli Lilly	Radioactive diagnostic	Imaging, tau in Alzheimer disease	0	0	0	1
2020	Other	Ophthalmologic	Tepezza	teprotumumab-trbw	NR	87	8	4	5	57	Horizon Therapeutics	IGF1R-directed mAb	Thyroid eye disease	0	1	1	1
2020	Other	Neurology	Uplizna	inebilizumab-cdon	NR	52	9	21	19	18	Viela Bio	CD19-directed mAb	NMOSD	0	1	1	0
2020	Other	Dermatology	Winlevi	clascoterone	NR	90	6	2	14	41	Cassiopea SpA	Androgen receptor inhibitor	Acne vulgaris	0	0	0	0
2020	Other	Dermatology	Xeglyze	abametapir	NR	97	1	0	66	100	Dr Reddy’s	Metalloproteinase inhibitor	Head lice	0	0	0	0

## Sheet: 2021
Year	Category (FDA annotated)	Disease Type	TradeName	Generic Name	Total N	White	Black	Asian	Hispanic	US participants	Sponsor	Properties	Indication	Accelerated	Breakthrough	Orphan	Priority
2021	Autoimmune, Inflammatory and lung disease	Autoimmune and Inflammatory Diseases	Adbry	tralokinumab-ldrm	NR	69	7	21	5	na	LEO Pharma	IL-13-targeted mAb	Atopic dermatitis	0	0	0	0
2021	Autoimmune, Inflammatory and lung disease	Gastrointestinal Disorders	Bylvay	odevixibat	NR	84	3	3	2	na	Albireo	IBAT inhibitor	Pruritus in PFIC	0	0	1	1
2021	Autoimmune, Inflammatory and lung disease	Kidney Diseases	Korsuva	difelikefalin	NR	61	29	5	32	na	Cara Therapeutics	κ-Opioid receptor agonist	Pruritus associated with CKD	0	1	0	1
2021	Autoimmune, Inflammatory and lung disease	Autoimmune and Inflammatory Diseases	Lupkynis	voclosporin	NR	38	10	37	26	na	Aurinia	Calcineurin inhibitor	Lupus nephritis	0	0	0	1
2021	Autoimmune, Inflammatory and lung disease	Autoimmune and Inflammatory Diseases	Saphnelo	anifrolumab-fnia	NR	60	13	9	28	na	AstraZeneca	IFNAR-targeted mAb	SLE	0	0	0	0
2021	Autoimmune, Inflammatory and lung disease	Autoimmune and Inflammatory Diseases	Tavneos	Avacopan	NR	84	2	10	4	na	ChemoCentryx	Complement 5a receptor antagonist	ANCA-associated vasculitis	0	0	1	0
2021	Autoimmune, Inflammatory and lung disease	Autoimmune and Inflammatory Diseases	Tezspire	tezepelumab-ekko	NR	68	5	23	12	na	AstraZeneca/Amgen	TSLP-targeted mAb	Severe asthma	0	0	0	1
2021	Cancer	Cancer	Exkivity	mobocertinib	NR	37	3	60	1	na	Takeda	EGFR kinase inhibitor	EGFR exon 20-mutated NSCLC	1	1	1	1
2021	Cancer	Cancer	Fotivda	tivozanib	NR	95	1	1	6	na	Aveo	VEGFR kinase inhibitor	Renal cell carcinoma	0	0	0	0
2021	Cancer	Cancer	Jemperli	dostarlimab-gxly	NR	82	1	3	NA	na	GlaxoSmithKline	PD1-targeted mAb	Endometrial cancer	1	1	0	1
2021	Cancer	Cancer	Lumakras	sotorasib	NR	80	3	15	2	na	Amgen	KRAS-G12C inhibitor	KRASG12C-mutated NSCLC	1	1	1	1
2021	Cancer	Cancer	Pepaxto	melphalan flufenamide	NR	86	7	NA	3	na	Oncopeptides	Peptide-conjugated alkylating drug	Multiple myeloma	1	0	1	1
2021	Cancer	Autoimmune and Inflammatory Diseases	Rezurock	belumosudil	NR	83	9	NA	NA	na	Kadmon	ROCK2 kinase inhibitor	Chronic GVHD	0	1	1	1
2021	Cancer	Cancer	Rybrevant	amivantamab-vmjw	NR	35	2	55	3	na	J&J	EGFR×METR bispecific antibody	EGFR exon 20-mutated NSCLC	1	1	0	1
2021	Cancer	Cancer	Rylaze	asparaginase erwinia chrysanthemi (recombinant)-rywn	NR	72	12	5	34	na	Jazz	Recombinant asparagine-specific enzyme	ALL and LBL, in patients allergic to E. coli-derived products	0	0	1	0
2021	Cancer	Cancer	Scemblix	asciminib	NR	75	5	14	10	na	Novartis	ABL/BCR–ABL1 kinase inhibitor	Ph+ CML	1	1	1	1
2021	Cancer	Cancer	Tepmetko	tepotinib	NR	67	1	28	1	na	EMD Serono	MET kinase inhibitor	NSCLC	1	0	1	1
2021	Cancer	Cancer	Tivdak	tisotumab vedotin-tftv	NR	95	1	2	6	na	Seagen/Genmab	Tissue-factor-targeted ADC	Cervical cancer	1	0	0	1
2021	Cancer	Cancer	Truseltiq	infigratinib	NR	78	4	10	3	na	BridgeBio	FGFR2 kinase inhibitor	FGFR2-mutated bile duct cancer	1	0	1	1
2021	Cancer	Cancer	Ukoniq	umbralisib	NR	89	6	3	5	na	TG Therapeutics	PI3Kδ and CK1ε inhibitor	MZL, follicular lymphoma	1	1	1	1
2021	Cancer	Cancer	Welireg	belzutifan	NR	90	3	2	10	na	Merck & Co.	HIF-2α inhibitor	von Hippel–Lindau disease	0	0	1	1
2021	Cancer	Cancer	Zynlonta	loncastuximab tesirine-lpyl	NR	90	3	2	9	na	ADC Therapeutics	CD19-targeted ADC	B-cell lymphoma	1	0	1	1
2021	Heart Blood Kidney Endocrine Diseases	Hematology	Besremi	ropeginterferon alfa-2b-njft	NR	98	0	0.6	NA	na	PharmaEssentia	PEGylated interferon α-2b	Polycythaemia vera	0	0	1	0
2021	Heart Blood Kidney Endocrine Diseases	Cancer	Cosela	trilaciclib	NR	95	NA	NA	NA	na	G1 Therapeutics	CDK4 and CDK6 kinase inhibitor	Chemotherapy-induced myelosuppression	0	1	0	1
2021	Heart Blood Kidney Endocrine Diseases	Hematology	Empaveli	pegcetacoplan	NR	61	3	15	NA	na	Apellis	Complement protein C3 inhibitor	PNH	0	0	1	1
2021	Heart Blood Kidney Endocrine Diseases	Endocrinology and Endocrine Disorders	Evkeeza	evinacumab-dgnb	NR	74	3	15	3	na	Regeneron	ANGPTL3-targeted mAb	HoFH	0	1	1	1
2021	Heart Blood Kidney Endocrine Diseases	Kidney Diseases	Kerendia	finerenone	NR	63	5	25	15	na	Bayer	Non-steroidal MR antagonist	CKD with type 2 diabetes	0	0	0	1
2021	Heart Blood Kidney Endocrine Diseases	Cardiovascular Diseases	Leqvio	inclisiran	NR	92	6	1	6	na	Novartis/Alnylam	PCSK9-targeted siRNA	HeFH or ASCVD	0	0	0	0
2021	Heart Blood Kidney Endocrine Diseases	Endocrinology and Endocrine Disorders	Skytrofa	lonapegsomatropin-tcgd	NR	94	2	1	4	na	Ascendis Pharma	PEGylated human growth hormone	Growth failure due to GHD	0	0	1	0
2021	Heart Blood Kidney Endocrine Diseases	Cardiovascular Diseases	Verquvo	vericiguat	NR	64	5	22	16	na	Merck & Co./Bayer	sGC stimulator	Chronic heart failure	0	0	0	1
2021	Heart Blood Kidney Endocrine Diseases	Endocrinology and Endocrine Disorders	Voxzogo	vosoritide	NR	71	4	19	6	na	Biomarin	CNP analogue	Achondroplasia	1	0	1	1
2021	Heart Blood Kidney Endocrine Diseases	Endocrinology and Endocrine Disorders	Zegalogue	dasiglucagon	NR	92	2	3	8	na	Zealand Pharma	Glucagon receptor agonist	Severe hypoglycaemia	0	0	0	0
2021	Heart Blood Kidney Endocrine Diseases	Endocrinology and Endocrine Disorders	Zegalogue	dasiglucagon	NR	94	NA	NA	17	na	Zealand Pharma	Glucagon receptor agonist	Severe hypoglycaemia	0	0	0	0
2021	Infectious Disease	Infectious Diseases	Brexafemme	ibrexafungerp	NR	67	30	2	18	na	Scynexis	Triterpenoid antifungal	Vulvovaginal candidiasis	0	0	0	1
2021	Infectious Disease	Infectious Diseases	Cabenuva Kit	cabotegravir extended-release injectable suspension	NR	71	21	5	12	na	ViiV	INSTI and an NNRTI	HIV-1 infection	0	0	0	1
2021	Infectious Disease	Infectious Diseases	Livtencity	maribavir	NR	76	13	5	6	na	Takeda	CMV pUL97 kinase inhibitor	Post-transplant CMV infection	0	1	1	1
2021	Neurological and Psychiatric Disorders	Neurology	Aduhelm	aducanumab	NR	78	1	9	3	na	Biogen/Eisai	Amyloid-β-targeted mAb	Alzheimer’s disease	1	0	0	1
2021	Neurological and Psychiatric Disorders	Neurology	Amondys 45	casimersen	NR	89	0	6	6	na	Sarepta	Exon 45-skipping ASO	DMD	1	0	1	1
2021	Neurological and Psychiatric Disorders	Psychiatric Disorders	Azstarys	serdexmethylphenidate, dexmethylphenidate	NR	51	37	5	27	na	Commave Therapeutics	CNS stimulant	ADHD	0	0	0	0
2021	Neurological and Psychiatric Disorders	Psychiatric Disorders	Lybalvi	olanzapine, samidorphan	NR	44	52	NA	8	na	Alkermes	Atypical antipsychotic and opioid antagonist	Schizophrenia and bipolar I disorder	0	0	0	0
2021	Neurological and Psychiatric Disorders	Neurology	Ponvory	ponesimod	NR	97	0.4	NA	4	na	J&J	S1P receptor modulator	Relapsing multiple sclerosis	0	0	0	0
2021	Neurological and Psychiatric Disorders	Neurology	Qelbree	viloxazine	NR	53	42	0.3	NA	na	Supernus	SNRI	ADHD	0	0	0	0
2021	Neurological and Psychiatric Disorders	Neurology	Qulipta	atogepant	NR	80	17	1	13	na	AbbVie	CGRP receptor antagonist	Episodic migraine	0	0	0	0
2021	Neurological and Psychiatric Disorders	Hematology	Vyvgart	efgartigimod alfa-fcab	NR	84	4	10	5	na	Argenx	FcRn-binding Fc fragment	Myasthenia gravis	0	0	1	0
2021	Novel therapy	Cancer	Cytalux	pafolacianine	NR	85	5	5	12	na	On Target Labs	Fluorescent FR imaging agent	Ovarian cancer imaging	0	0	1	1
2021	Novel therapy	Reproductive Health	Nextstellis	drospirenone-estetrol	NR	70	20	5	26	na	Mayne Pharma	Spironolactone and oestrogen analogues	To prevent pregnancy	0	0	0	0
2021	Novel therapy	Rare Diseases	Nexviazyme	avalglucosidase alfa-ngpt	NR	87	4	8	12	na	Sanofi	Recombinant α-glucosidase	Pompe disease	0	1	1	1
2021	Novel therapy	Rare Diseases	Nulibry	fosdenopterin	NR	68	NA	22	10	na	BridgeBio	cPMP	MoCD type A	0	1	1	1
2021	Novel therapy	Imaging Therapies	Pylarify	piflufolastat F-18	NR	89	7	2	4	na	Progenics	Radiolabelled PSMA imaging agent	Prostate cancer imaging	0	0	0	1

## Sheet: 2022
Year	Category (FDA annotated)	Disease Type	TradeName	Generic Name	Total N	White	Black	Asian	Hispanic	US participants	Sponsor	Properties	Indication	Accelerated	Breakthrough	Orphan	Priority
2022	Autoimmune, Inflammatory and lung disease	Autoimmune and Inflammatory Diseases	Cibinqo	abrocitinib	1615	69	5	12	NA	na	Pfizer	JAK inhibitor	Atopic dermatitis	0	1	0	1
2022	Autoimmune, Inflammatory and lung disease	Pain Management	Daxxify	daxibotulinumtoxinA-lanm	609	86	5	4	17	na	Revance	Botulinum toxin	Glabellar lines	0	0	0	0
2022	Autoimmune, Inflammatory and lung disease	Rare Diseases	Nexobrid	anacaulase-bcdb	331	81	10	3	9	na	Mediwound	Proteolytic enzymes from pineapple plants	Eschar removal after thermal burns	0	0	1	0
2022	Autoimmune, Inflammatory and lung disease	Autoimmune and Inflammatory Diseases	Sotyktu	deucravacitinib	1684	87	2	10	NA	na	Bristol Myers Squibb	TYK2 inhibitor	Plaque psoriasis	0	0	0	0
2022	Autoimmune, Inflammatory and lung disease	Autoimmune and Inflammatory Diseases	Spevigo	spesolimab-sbzo	53	45	NA	55	0	na	Boehringer Ingelheim	IL-36R-targeted mAb	Generalized pustular psoriasis flares	0	1	1	1
2022	Autoimmune, Inflammatory and lung disease	Dermatology	Vtama	tapinarof	1025	84.9	4.6	6.9	14.9	na	Dermavant	Aryl hydrocarbon receptor agonist	Plaque psoriasis	0	0	0	0
2022	Cancer	Cancer	Elahere	mirvetuximab soravtansine-gynx	106	96	0	2	2	na	ImmunoGen	FRα-targeted antibody–drug conjugate	Ovarian cancer	1	0	1	1
2022	Cancer	Cancer	Imjudo	tremelimumab	782	46	2	49	5	na	AstraZeneca	CTLA4-targeted mAb	Hepatocellular carcinoma	0	0	1	0
2022	Cancer	Cancer	Kimmtrak	tebentafusp-tebn	378	87	NA	NA	2	na	Immunocore	gp100 peptide–HLA × CD3 bispecific T-cell engager	Uveal melanoma	0	1	1	1
2022	Cancer	Cancer	Krazati	adagrasib	112	83	8	4.5	2.7	na	Mirati	KRAS-G12C inhibitor	KRASG12C-mutated NSCLC	1	1	1	0
2022	Cancer	Cancer	Lunsumio	mosunetuzumab-axgb	90	82	4	9	8	na	Roche/Genentech	CD20 × CD3 bispecific antibody	Follicular lymphoma	1	1	1	1
2022	Cancer	Cancer	Lytgobi	futibatinib	103	50	8	29	2	na	Taiho Oncology	FGFR kinase inhibitor	FGFR2-aberrant intrahepatic cholangiocarcinoma	1	1	1	1
2022	Cancer	Cancer	Opdualag	nivolumab, relatlimab-rmbw	714	97	1	NA	6	na	Bristol Myers Squibb	LAG3-targeted mAb plus PD1-targeted mAb	Melanoma	0	0	1	1
2022	Cancer	Cancer	Pluvicto	lutetium Lu 177 vipivotide tetraxetan	831	87	7	2	1.7	na	Novartis	PSMA-binding radioligand therapeutic agent	PSMA-positive prostate cancer	0	1	0	1
2022	Cancer	Neurology	Relyvrio	sodium phenylbutyrate, taurursodiol	137	95	2	2	5	na	Amylyx	Mechanism unknown	Amyotrophic lateral sclerosis	0	0	1	1
2022	Cancer	Cancer	Rezlidhia	olutasidenib	153	46	3	3	NA	na	Rigel/Forma	IDH1 inhibitor	IDH1-mutated AML	0	0	1	0
2022	Cancer	Cancer	Tecvayli	teclistamab-cqyv	110	91	5	3	12	na	J&J	BCMA × CD3 bispecific antibody	Multiple myeloma	1	1	1	1
2022	Heart Blood Kidney Endocrine Diseases	Cardiovascular Diseases	Camzyos	mavacamten	251	91.2	2.4	2.4	4.8	na	Bristol Myers Squibb	Cardiac myosin inhibitor	Classes of obstructive HCM	0	1	1	0
2022	Heart Blood Kidney Endocrine Diseases	Autoimmune and Inflammatory Diseases	Enjaymo	sutimlimab-jome	24	12.5	0	12.5	0	na	Bioverativ	C1s-targeted mAb	RBC transfusion due to haemolysis in CAD	0	1	1	1
2022	Heart Blood Kidney Endocrine Diseases	Endocrinology and Endocrine Disorders	Mounjaro	tirzepatide	6263	80	4	7	47	na	Eli Lilly	GIP receptor and GLP1 receptor agonist	Type 2 diabetes	0	0	0	0
2022	Heart Blood Kidney Endocrine Diseases	Hematology	Pyrukynd	mitapivat	107	75	NA	10	3	na	Agios	Pyruvate kinase activator	Haemolytic anaemia due to PK deficiency	0	0	1	1
2022	Heart Blood Kidney Endocrine Diseases	Cancer	Rolvedon	eflapegrastim-xnst	643	77.1	11.8	8.4	16.6	na	Spectrum	Leukocyte growth factor	Incidence of infection in non-myeloid malignancies, with myelosuppressive drugs	0	0	0	0
2022	Heart Blood Kidney Endocrine Diseases	Cardiovascular Diseases	Terlivaz	terlipressin	300	90	6	2	15	na	Mallinckrodt	Vasopressin receptor agonist	Kidney function in hepatorenal syndrome	0	0	1	1
2022	Heart Blood Kidney Endocrine Diseases	Endocrinology and Endocrine Disorders	Tzield	teplizumab-mzwv	773	72	1	26	5	na	Provention Bio	CD3-targeted antibody	Delay onset of type 1 diabetes	0	1	0	1
2022	Heart Blood Kidney Endocrine Diseases	Cancer	Vonjo	pacritinib	63	95	0	0.02	NA	na	CTI Biopharma	JAK2 inhibitor	Myelofibrosis	1	0	1	1
2022	Infectious Disease	Infectious Diseases	Sunlenca	lenacapavir	36	44	44	8	28	na	Gilead	HIV-1 capsid inhibitor	HIV-1 infection	0	1	0	1
2022	Infectious Disease	Infectious Diseases	Vivjoa	oteseconazole	871	75	17	6	15	na	Mycovia	Azole antifungal	Vulvovaginal candidiasis	0	0	0	1
2022	Infectious Disease	Infectious Diseases	Voquezna	vonoprazan, amoxicillin, clarithromycin	992	90	7	NA	26	na	Phathom	Potassium-competitive acid blocker plus a penicillin class antibacterial plus a macrolide antimicrobial	Helicobacter pylori infection	0	0	0	1
2022	Neurological and Psychiatric Disorders	Neurology	Amvuttra	vutrisiran	122	71	3	17	9.8	na	Alnylam	TTR-targeted siRNA	Polyneuropathy of hereditary TTR-mediated amyloidosis	0	0	1	0
2022	Neurological and Psychiatric Disorders	Autoimmune and Inflammatory Diseases	Briumvi	ublituximab	1089	98	1.6	0	2	na	TG Therapeutics	CD20-targeted mAb	Relapsing forms of multiple sclerosis	0	0	0	0
2022	Neurological and Psychiatric Disorders	Sleep Disorders	Quviviq	daridorexant	1854	89	8	2	10	na	Idorsia	Orexin receptor antagonist	Insomnia	0	0	0	0
2022	Neurological and Psychiatric Disorders	Neurology	Relyvrio	sodium phenylbutyrate, taurursodiol	137	95	2	2	5	na	Amylyx	Mechanism unknown	Amyotrophic lateral sclerosis	0	0	1	1
2022	Neurological and Psychiatric Disorders	Neurology	Ztalmy	ganaxolone	101	92	NA	5	NA	na	Marinus	GABAA receptor positive allosteric modulator	Seizures associated with CDD	0	0	1	1
2022	Novel therapy	Imaging Therapies	Elucirem	gadopiclenol	551	78	2	12	13	na	Guerbet	Gadolinium-based contrast agent	Lesions with abnormal vascularity	0	0	0	1
2022	Novel therapy	Ophthalmologic	Omlonti	omidenepag isopropyl ophthalmic solution	1203	48	19	32	10	na	Santen	Prostaglandin E2 receptor agonist	Intraocular pressure in open-angle glaucoma or ocular hypertension	0	0	0	0
2022	Novel therapy	Ophthalmologic	Vabysmo	faricimab-svoa	1329	87	1	9	NA	na	Roche/Genentech	VEGF × ANG2 bispecific antibody	nAMD and DME	0	0	0	0
2022	Novel therapy	Ophthalmologic	Vabysmo	faricimab-svoa	1891	79	7	19	NA	na	Roche/Genentech	VEGF × ANG2 bispecific antibody	nAMD and DME	0	0	0	0
2022	Novel therapy	Imaging Therapies	Xenoview	xenon Xe 129 hyperpolarized	83	88	11	1	1	na	Polarean	Hyperpolarized contrast agent	MRI-evaluation of lung ventilation	0	0	0	0
2022	Novel therapy	Lung Diseases	Xenpozyme	olipudase alfa-rpcp	38	90	NA	5	26	na	Sanofi/Genzyme	Acid sphingomyelinase ERT	Acid sphingomyelinase deficiency	0	1	1	1

## Sheet: 2023
Year	Category (FDA annotated)	Disease Type	TradeName	Generic Name	Total N	White	Black	Asian	Hispanic	US participants	Sponsor	Properties	Indication	Accelerated	Breakthrough	Orphan	Priority
2023	Autoimmune, Inflammatory and lung disease	Autoimmune and Inflammatory Diseases	Bimzelx	bimekizumab-bkzx	839	83.8	1.8	13	4.8	19.9	UCB	IL-17A/F-targeted mAb	Plaque psoriasis	0	0	0	0
2023	Autoimmune, Inflammatory and lung disease	Dermatology	Filsuvez	birch triterpenes	223	83.4	1.3	4.9	34.5	6.3	Chiesi	Mechanism unknown	Epidermolysis bullosa	0	0	1	1
2023	Autoimmune, Inflammatory and lung disease	Endocrinology and Endocrine Disorders	Joenja	leniolisib	31	80.6	6.5	6.5	3.2	51.6	Pharming	PI3Kδ inhibitor	Activated PI3Kδ syndrome	0	0	1	1
2023	Autoimmune, Inflammatory and lung disease	Dermatology	Litfulo	ritlecitinib	718	68	3.8	25.9	12.1	27.2	Pfizer	JAK3 inhibitor	Alopecia areata	0	0	0	0
2023	Autoimmune, Inflammatory and lung disease	Autoimmune and Inflammatory Diseases	Omvoh	mirikizumab-mrkz	1062	71.3	1	25.3	3.3	12.8	Eli Lilly	IL-23-targeted mAb	Ulcerative colitis	0	0	0	0
2023	Autoimmune, Inflammatory and lung disease	Gastrointestinal Disorders	Velsipity	etrasimod	741	83.1	1.8	12.3	5	14	Pfizer	S1P receptor modulator	Ulcerative colitis	0	0	0	0
2023	Autoimmune, Inflammatory and lung disease	Autoimmune and Inflammatory Diseases	Veopoz	pozelimab-bbfg	10	70	0	20	10	10	Regeneron	C5-targeted mAb	CHAPLE disease	0	0	1	1
2023	cancer	Cancer	Augtyro	repotrectinib	127	33.9	1.6	59.1	3.1	22	Bristol Myers Squibb	ROS1 and TRK kinase inhibitor	ROS1-positive NSCLC	0	0	1	1
2023	cancer	Cancer	Columvi	glofitamab-gxbm	132	77.3	0.8	4.5	5.5	12.1	Genentech	CD20 × CD3 T-cell engager	DLBCL or large B-cell lymphoma	1	0	0	1
2023	cancer	Cancer	Elrexfio	elranatamab-bcmm	97	59.8	5.2	13.4	7.2	38.1	Pfizer	BCMA × CD3 T-cell engager	Multiple myeloma	1	1	1	1
2023	cancer	Cancer	Epkinly	epcoritamab-bysp	148	60.8	0.7	19.6	0.7	16.2	Genmab/AbbVie	CD20 × CD3 T-cell engager	DLBCL and high-grade B-cell lymphoma	1	0	0	1
2023	cancer	Cancer	Fruzaqla	fruquintinib	1107	50.5	1.8	43.1	3.1	11.2	Takeda	VEGFR1/2/3 kinase inhibitor	Colorectal cancer	0	0	0	1
2023	cancer	Cancer	Jaypirca	pirtobrutinib	120	77.5	1.7	14.2	2.5	60.8	Loxo/Eli Lilly	BTK inhibitor	Mantle cell lymphoma	1	0	1	1
2023	cancer	Cancer	Loqtorzi	toripalimab-tpzi	289	0	0	100	0	0	Coherus	PD1-targeted mAb	Nasopharyngeal carcinoma	0	1	1	1
2023	cancer	Cancer	Ogsiveo	nirogacestat	142	83.1	6.3	2.8	7	63.4	Springworks	γ-secretase inhibitor	Desmoid tumours	0	1	1	1
2023	cancer	Hematology	Ojjaara	momelotinib	376	80.6	1.6	8.8	3.7	13.3	GSK	JAK1/2, ALK2 inhibitor	Myelofibrosis in adults with anaemia	0	0	1	0
2023	cancer	Cancer	Orserdu	elacestrant	467	70.4	2.8	6.6	7.7	28.3	Stemline	ER antagonist	ER-positive, HER2-negative, ESR1-mutant breast cancer	0	0	0	1
2023	cancer	Cancer	Talvey	talquetamab-tgvs	187	90.4	5.3	2.7	8	22.5	Janssen	GPRC5D × CD3 T-cell engager	Multiple myeloma	1	1	1	1
2023	cancer	Cancer	Truqap	capivasertib	708	57.5	1.1	26.7	8.8	6.2	AstraZeneca	AKT kinase inhibitor	Breast cancer	0	0	0	1
2023	cancer	Cancer	Vanflyta	quizartinib	539	59.7	1.3	29.3	4.1	3.9	Daiichi Sankyo	FLT3 kinase inhibitor	AML	0	0	1	1
2023	cancer	Cancer	Zynyz	retifanlimab-dlwr	65	78.5	NA	1.5	NA	16.9	Incyte	PD1-targeted mAb	Merkel cell carcinoma	1	0	1	1
2023	Heart Blood Kidney Endocrine Diseases	Hematology	Aphexda	motixafortide	122	86.1	8.2	1.6	9.8	63.9	Biolinerx	CXCR4 inhibitor	Haematopoietic stem cell mobilization for autologous transplantation in multiple myeloma	0	0	1	0
2023	Heart Blood Kidney Endocrine Diseases	Endocrinology and Endocrine Disorders	Brenzavvy	bexagliflozin	3346	73.2	5.8	16	16.7	36.1	Theracosbio	SGLT2 inhibitor	Glycaemic control in type 2 diabetes mellitus	0	0	0	0
2023	Heart Blood Kidney Endocrine Diseases	Hematology	Fabhalta	iptacopan	137	62.8	3.6	33.6	8.8	5.8	Novartis	Complement factor B inhibitor	Paroxysmal nocturnal haemoglobinuria	0	1	1	0
2023	Heart Blood Kidney Endocrine Diseases	Kidney Diseases	Filspari	Sparsentan	281	61.6	1.4	34.5	6.8	16.4	Travere	Endothelin and angiotensin II receptor antagonist	Proteinuria in primary IgA nephropathy	1	0	1	1
2023	Heart Blood Kidney Endocrine Diseases	Cardiovascular Diseases	Inpefa	sotagliflozin	11806	83.4	3.5	5.9	31.1	10.5	Lexicon	SGLT1/2 inhibitor	Heart failure	0	0	0	0
2023	Heart Blood Kidney Endocrine Diseases	Kidney Diseases	Jesduvroq	daprodustat	2964	66.7	15.6	12	24.9	28.5	GSK	HIF-PH inhibitor	Anaemia caused by CKD for adults on dialysis	0	0	0	0
2023	Heart Blood Kidney Endocrine Diseases	Endocrinology and Endocrine Disorders	Ngenla	somatrogon-ghla	224	74.6	0.9	20.1	10.7	18.8	Pfizer	Human growth hormone analogue	Growth hormone deficiency	0	0	1	0
2023	Heart Blood Kidney Endocrine Diseases	Kidney Diseases	Rivfloza	nedosiran	29	69	0	17.2	6.9	10.3	Novo Nordisk	LDHA-targeted siRNA	Primary hyperoxaluria type 1	0	1	1	0
2023	Heart Blood Kidney Endocrine Diseases	Hematology	Ryzneuta	efbemalenograstim alfa	515	99.8	0.2	0	0.6	0.4	Evive	Recombinant leukocyte growth factor	Neutropenia	0	0	0	0
2023	Heart Blood Kidney Endocrine Diseases	Rare Diseases	Sohonos	palovarotene	139	76.3	1.4	5	15.8	51.1	Ipsen	Retinoic acid receptor agonist	Fibrodysplasia ossificans progressiva	0	0	1	1
2023	Infectious Disease	Infectious Diseases	Beyfortus	nirsevimab	2943	62.7	23	2.3	15.9	24.5	AstraZeneca	RSV F protein-targeted mAb	RSV lower respiratory tract disease	0	0	0	0
2023	Infectious Disease	Infectious Diseases	DefenCath	taurolidine, heparin	806	63.3	29.5	4.1	45.4	100	Cormedix	Thiadiazinane antimicrobial plus an anticoagulant	Incidence of catheter-related bloodstream infections	0	0	0	1
2023	Infectious Disease	Infectious Diseases	Paxlovid	nirmatrelvir, ritonavir	3188	73.4	4	14.2	41.8	37.9	Pfizer	SARS-CoV-2 main protease inhibitor plus a CYP3A inhibitor	Mild-to-moderate COVID-19	0	0	0	1
2023	Infectious Disease	Infectious Diseases	Rezzayo	rezafungin	199	60.8	4.5	29.1	5.5	25.6	Cidara	Echinocandin antifungal	Candidemia and invasive candidiasis	0	0	1	1
2023	Infectious Disease	Infectious Diseases	Xacduro	sulbactam, durlobactam	177	49.2	0.6	43.5	13.6	0.6	Entasis	β-lactam antibacterial plus a β-lactamase inhibitor	Hospital-acquired and ventilator-associated bacterial pneumonia caused by susceptible ABC	0	0	0	1
2023	Neurological and Psychiatric Disorders	Neurology	Agamree	vamorolone	118	83.1	1.7	10.2	4.2	24.5	Santhera	Corticosteroid	Duchenne muscular dystrophy	0	0	1	0
2023	Neurological and Psychiatric Disorders	Neurology	Daybue	trofinetide	187	92	1.1	3.2	9.1	100	Acadia	Mechanism unknown	Rett syndrome	0	0	1	1
2023	Neurological and Psychiatric Disorders	Psychiatric Disorders	Exxua	gepirone	456	68.6	16.9	1.3	13.5	NA	Fabre-Kramer	5HT1A receptor agonist	Major depressive disorder	0	0	0	0
2023	Neurological and Psychiatric Disorders	Neurology	Leqembi	lecanemab-irmb	856	90.5	2.5	6.2	0	80.1	Eisai/Biogen	Amyloid-β-targeted mAb	Alzheimer disease	1	1	0	1
2023	Neurological and Psychiatric Disorders	Neurology	Pombiliti	cipaglucosidase alfa-atga, miglustat	123	84.6	0.8	3.3	NA	30.1	Amicus	Recombinant α-glucosidase	Pompe disease	0	1	1	0
2023	Neurological and Psychiatric Disorders	Neurology	Qalsody	tofersen	108	63.9	0.9	8.3	4.6	50.9	Biogen	SOD1-targeted ASO	SOD1 amyotrophic lateral sclerosis	1	0	1	1
2023	Neurological and Psychiatric Disorders	Autoimmune and Inflammatory Diseases	Rystiggo	rozanolixizumab-noli	200	68	2.5	10.5	6.5	20.5	UCB	FcRn-targeted mAb	AChR- or MuSK-antibody-positive gMG	0	0	1	1
2023	Neurological and Psychiatric Disorders	Neurology	Skyclarys	omaveloxolone	103	97.1	NA	NA	4.9	68.9	Reata/Biogen	Mechanism unknown, NRF2 activator	Friedrich’s ataxia	0	0	1	1
2023	Neurological and Psychiatric Disorders	Neurology	Wainua	eplontersen	144	77.8	3.5	15.3	15.3	13.2	Ionis/AstraZeneca	TTR-targeted ASO	hATTR with polyneuropathy	0	0	1	0
2023	Neurological and Psychiatric Disorders	Pain Management	Zavzpret	zavegepant	1581	78.3	16.3	3.7	18.1	100	Pfizer	CGRP receptor antagonist	Migraine	0	0	0	0
2023	Neurological and Psychiatric Disorders	Rare Diseases	Zilbrysq	zilucoplan	174	73.6	7.5	12.1	6.9	50.6	UCB	Complement C5 inhibitor	AChR-antibody positive gMG	0	0	1	0
2023	Neurological and Psychiatric Disorders	Psychiatric Disorders	Zurzuvae	zuranolone	345	64.1	30.1	1.2	31.6	55.1	Sage	GABAA receptor PAM	Postpartum depression	0	0	0	1
2023	Ophthalmologic and Imaginign Therapies	Ophthalmologic	Izervay	avacincaptad pegol	624	86.9	0.3	0.3	8.5	50.6	Iveric/Astellas	C5-targeted aptamer	Geographic atrophy secondary to AMD	0	1	0	1
2023	Ophthalmologic and Imaginign Therapies	Ophthalmologic	Miebo	perfluorohexyloctane ophthalmic solution	1217	75.2	12.4	10.3	18.2	100	Bausch + Lomb	Semifluorinated alkane	Dry eye disease	0	0	0	0
2023	Ophthalmologic and Imaginign Therapies	Imaging Therapies	Posluma	flotufolastat F 18	747	78.2	12.2	1.6	4.7	82.1	Blue Earth	Radioactive diagnostic agent	PET imaging in prostate cancer	0	0	0	0
2023	Ophthalmologic and Imaginign Therapies	Ophthalmologic	Xdemvy	lotilaner ophthalmic solution	833	89.4	7.4	1.3	7.1	100	Tarsus	Ectoparasiticide	Demodex blepharitis	0	0	0	0
2023	Reproductive	Rare Diseases	Elfabrio	pegunigalsidase alfa-iwxj	93	90.3	6.5	2.2	5.4	67.7	Chiesi	PEGylated recombinant α-galactosidase Α	Fabry disease	0	0	0	1
2023	Reproductive	Rare Diseases	Lamzede	velmanase alfa-tycv	30	96.7	0	0	NA	0	Chiesi	Recombinant α-mannosidase	Non-CNS manifestations of α-mannosidosis	0	0	1	1
2023	Reproductive	Reproductive Health	Veozah	fezolinetant	1022	81.4	17	1	23.8	62.8	Astellas	Neurokinin 3 receptor antagonist	Hot flashes caused by menopause	0	0	0	0

## Sheet: Excluded
	Year	Category	Drug	brand name	Sponsor	Properties	Indication	Review type (Accelerated, Breakthrough, Orphan, Priority)	Total N	US participants	White	Black	Asian	Hispanic
1	2017	Infectious Disease	Benznidazole	Benznidazole	Chemo Research	Nitroimidazole antimicrobial	Chagas disease	P, O, A	NR	0	NR	NR	NR	NR
2	2018	Neurology	Stiripentol	Diacomit	Biocodex	GABA reuptake inhibitor	Dravet syndrome	P, O	NR	0	NR	NR	NR	NR
3	2019	All	Air polymer-type A	ExEm Foam	Giskit	Ultrasound contrast agent	Assess fallopian tube patency in women with known or suspected infertility	S	NR	0	NR	NR	NR	NR
4	2019	All	Fluorodopa F-18	Fluorodopa F-18	Feinstein Institutes	Radioactive diagnostic	Diagnosis of parkinsonian syndromes	S	NR	100	NR	NR	NR	NR
5	2019	All	Triclabendazole	Egaten	Novartis	Anthelmintic	Fascioliasis	P, O	NR	0	NR	NR	NR	NR
6	2019	All	Brilliant Blue G	Tissueblue	Dutch Ophthalmic Research	Brilliant Blue G dye	Staining the internal limiting membrane	P, O	NR	NR	NR	NR	NR	NR
7	2020	Infectious Disease	Artesunate	Artesunate	Amivas	Artemisinin antimalarial	Severe malaria	P, O, B	NR	0	NR	NR	NR	NR
8	2020	Infectious Disease	Ansuvimab	Ebanga	Ridgeback	Ebola glycoprotein-directed mAb	Ebola virus	P, O, B	NR	0	NR	NR	NR	NR
9	2020	Infectious Disease	Atoltivimab, odesivimab, maftivimab	Inmazeb	Regeneron	Cocktail of Ebola glycoprotein-directed mAbs	Ebola virus	P, O, B	NR	0	NR	NR	NR	NR
10	2020	Other	Lonafarnib	Zokinvy	Eiger	Farnesyltransferase inhibitor	HGPS	P, O, B	NR	19	NR	NR	NR	NR
11	2021	Infectious Disease	Fexinidazole	Cabenuva	Sanofi/DNDi	Nitroimidazole antimicrobial	Sleeping sickness	P, O	NR	NR	NR	NR	NR	NR
12	2021	Autoimmune, Inflammatory, and Lung Disease	Maralixibat	Livmarli	Mirum	IBAT inhibitor	Pruritus in Alagille syndrome	P, O, B	NR	NR	NR	NR	NR	NR
