# Supplementary material for: Longitudinal clinical trial enrollment trends across 341 US FDA-approved drugs and their guiding role in precision medicine strategies
Source: Commun Med (Lond). 2025 Dec 5;5:514. doi: 10.1038/s43856-025-01270-2 (PMC12680696; doi:10.1038/s43856-025-01270-2)
Supplement: Supplementary file 5 — Supplementary Data 3 [file 43856_2025_1270_MOESM5_ESM.xlsx]

## Sheet: Sheet1
Supplementary Data 3
Longitudinal Clinical Trial Enrollment Trends across 341 US FDA-Approved Drugs and Their Guiding Role in Precision Medicine Strategies
Authors:
Sophie Zaaijer Ph.D.1,2,3, Simon C. Groen Ph.D.3
Affiliations:
1University of California Irvine, USA.
2Cornell Tech, USA.
3University of California Riverside, USA.
Study Characteristics 2017-2023
Frequency of Reporting for Each Human Population Group in Trial Snapshot Reports
Year	White	Black	Asian	Hispanic	US participants
2017	1	1	1	0.89	0.96
2018	1	1	0.98	0.95	1
2019	1	0.97	0.89	0.86	1
2020	1	1	1	0.94	1
2021	1	0.94	0.88	0.9	0
2022	1	0.87	0.92	0.82	0
2023	1	0.95	0.97	0.92	0.97
Average Averages	1	0.961429	0.948571	0.897143
