# Supplementary material for: Longitudinal clinical trial enrollment trends across 341 US FDA-approved drugs and their guiding role in precision medicine strategies
Source: Commun Med (Lond). 2025 Dec 5;5:514. doi: 10.1038/s43856-025-01270-2 (PMC12680696; doi:10.1038/s43856-025-01270-2)
Supplement: Supplementary file 6 — Supplementary data 4 [file 43856_2025_1270_MOESM6_ESM.xlsx]

## Sheet: Sheet1
Supplementary Data 4
Longitudinal Clinical Trial Enrollment Trends across 341 US FDA-Approved Drugs and Their Guiding Role in Precision Medicine Strategies
Authors:
Sophie Zaaijer Ph.D.1,2,3, Simon C. Groen Ph.D.3
Affiliations:
1University of California Irvine, USA.
2Cornell Tech, USA.
3University of California Riverside, USA.
Study Characteristics 2017-2023
Number of reported demographics for each drug
# demographics reported:	0	1	2	3	ALL 4
2017	1	0	1	5	40
2018	1	0	0	6	53
2019	4	0	2	8	34
2020	4	0	0	3	46
2021	2	1	2	8	38
2022	0	0	2	11	26
2023	0	0	2	2	51
Total	12	1	9	43	288
Percent:	EXCLUDED	0.003	0.026	0.126	0.845
