# Supplementary material for: Longitudinal clinical trial enrollment trends across 341 US FDA-approved drugs and their guiding role in precision medicine strategies
Source: Commun Med (Lond). 2025 Dec 5;5:514. doi: 10.1038/s43856-025-01270-2 (PMC12680696; doi:10.1038/s43856-025-01270-2)
Supplement: Supplementary file 7 — Supplementary Data 5 [file 43856_2025_1270_MOESM7_ESM.xlsx]

## Sheet: Sheet1
Supplementary Data 5
Longitudinal Clinical Trial Enrollment Trends across 341 US FDA-Approved Drugs and Their Guiding Role in Precision Medicine Strategies
Authors:
Sophie Zaaijer Ph.D.1,2,3, Simon C. Groen Ph.D.3
Affiliations:
1University of California Irvine, USA.
2Cornell Tech, USA.
3University of California Riverside, USA.
Impact of Drug Designation on Representation of Demographic Groups
		Number of Trials with Underrepresented Population Groups (P<0.05)
Designation	Count	White	Black	Asian	Hispanic
P	47	18	29	9	20
P, A	4	1	4	0	4
P, B	17	6	9	6	8
P, B, A	8	3	7	0	6
P, O	47	13	36	12	27
P, O, A	21	4	16	7	14
P, O, B	41	11	23	2	30
P, O, B, A	25	9	19	2	19
S	95	19	46	26	37
S, O	29	5	24	6	23
S, O, B	6	3	4	0	4
S, O, B, A	1	0	0	0	1
Total	341	92	217	70	193
P = Priority
A = Accelarated
B = Breakthrough
O = Orphan
S = Standard
