# Supplementary material for: Longitudinal clinical trial enrollment trends across 341 US FDA-approved drugs and their guiding role in precision medicine strategies
Source: Commun Med (Lond). 2025 Dec 5;5:514. doi: 10.1038/s43856-025-01270-2 (PMC12680696; doi:10.1038/s43856-025-01270-2)
Supplement: Supplementary file 8 — Supplementary Data 6 [file 43856_2025_1270_MOESM8_ESM.xlsx]

## Sheet: Sheet1
Supplementary Data 6
Longitudinal Clinical Trial Enrollment Trends across 341 US FDA-Approved Drugs and Their Guiding Role in Precision Medicine Strategies
Authors:
Sophie Zaaijer Ph.D.1,2,3, Simon C. Groen Ph.D.3
Affiliations:
1University of California Irvine, USA.
2Cornell Tech, USA.
3University of California Riverside, USA.
Averages		Percent (%)
Year	Trial counts per year	White	Black	Asian	Hispanic	US participants
2017	46	74.7609	7.86957	10.5217	12.2439	43.4091
2018	59	72.7288	8.08475	10.8966	12.537	44.4068
2019	44	70.1364	13.6279	11.6154	9.97368	46.5
2020	49	73.9184	6.46939	11.5306	13.0435	50.2449
2021	49	75.6122	8.98696	11.5093	10.3023	NR
2022	39	77.6846	6.30588	10.5756	10.1406	NR
2023	55	73.1418	5.43774	14.2833	10.9808	36.0037
Overall averages		73.9976	8.11174	11.5618	11.3174	44.1129
Medians		Percent (%)
Year	Trial counts per year	White	Black	Asian	Hispanic	US participants
2017	46	80	3	3	9	32.5
2018	59	77	4	3	9.5	36
2019	44	78	3	5	8	37
2020	49	75	4	4	6.5	47
2021	49	78	4.5	5	6	NR
2022	39	84.9	4.3	6.45	7	NR
2023	55	75.2	2.5	9.5	7.15	25.05
Overall medians		78	4	5	7.15	36
