# Supplementary material for: Longitudinal clinical trial enrollment trends across 341 US FDA-approved drugs and their guiding role in precision medicine strategies
Source: Commun Med (Lond). 2025 Dec 5;5:514. doi: 10.1038/s43856-025-01270-2 (PMC12680696; doi:10.1038/s43856-025-01270-2)
Supplement: Supplementary file 9 — Supplementary Data 7 [file 43856_2025_1270_MOESM9_ESM.xlsx]

## Sheet: Sheet1
Supplementary Data 7
Longitudinal Clinical Trial Enrollment Trends across 341 US FDA-Approved Drugs and Their Guiding Role in Precision Medicine Strategies
Authors:
Sophie Zaaijer Ph.D.1,2,3, Simon C. Groen Ph.D.3
Affiliations:
1University of California Irvine, USA.
2Cornell Tech, USA.
3University of California Riverside, USA.
Bias in representation of demographic groups for specific disease types
		In Percent
Disease Type	Number of trials	White	Black	Asian	Hispanic	US participants
Autoimmune and Inflammatory Diseases	25	70.624	4.32917	17.3042	11.981	22.7286
Cancer	100	73.495	3.61237	14.3794	6.1	40.1211
Cardiovascular Diseases	9	84.7333	6.87778	5.0375	12.9889	52.7
Dermatology	9	88.0333	3.52222	5.07778	20.3125	61.1875
Endocrinology and Endocrine Disorders	22	78.3364	4.00952	12.0762	13.0286	31.9667
Gastrointestinal Disorders	11	78.8273	12.4364	5.02727	22.7778	58.6
Hematology	21	69.4429	11.78	14.28	7.73158	26.9647
Imaging Therapies	9	71.5778	5.13333	12.4	4.41111	68.6833
Infectious Diseases	38	66.7737	18.3135	8.75556	19.573	34.55
Kidney Diseases	7	70.1857	8.42857	15.2429	13.3714	17.44
Liver Diseases	1	63	12	4	20	100
Lung Diseases	3	91	5	3	11.3333	80
Neurology	40	76.75	5.81316	11.7316	8.85	47.1567
Ophthalmologic	11	79.5909	9.82727	8.99	10.8667	70.325
Pain Management	4	75.825	16.575	2.675	17.775	100
Psychiatric Disorders	7	54.9571	38.1429	1.91667	17.8714	88.775
Rare Diseases	14	76.2071	4.18462	12.3071	13.425	45.0364
Reproductive Health	5	79.08	14.4	2.4	20.76	75.45
Sleep Disorders	5	74.4	12	4.75	9.5	61
